# Supplementary material for: Regulation of gene expression by miRNA-455-3p, upregulated in the conjunctival epithelium of patients with Stevens–Johnson syndrome in the chronic stage
Source: Sci Rep. 2020 Oct 14;10:17239. doi: 10.1038/s41598-020-74211-9 (PMC7560850; doi:10.1038/s41598-020-74211-9)
Supplement: Supplementary file 5 — Supplementary Table S2a. [file 41598_2020_74211_MOESM5_ESM.xlsx]

## Sheet: Sup Table 2a
Supplementary Table 2a
49 genes up-regulated more than 3-fold in the PHCjEs transfected with the hsa-miR-455-3p inhibitor
inhNC_Signal	inh455_3p_Signal	inh455_3p/inhNC	Gene Symbol	Gene Description
11.354	60.4094	5.32054	IFI44L	interferon-induced protein 44-like
12.1548	63.297	5.20757	ZNF780B	zinc finger protein 780B
7.17213	34.4406	4.802	SLITRK6	SLIT and NTRK-like family, member 6
45.428	207.287	4.56299	TNFSF10	tumor necrosis factor (ligand) superfamily, member 10
17.4446	78.7945	4.51685	IFNE	interferon, epsilon
42.6496	179.13	4.20003	OAS2	2-5-oligoadenylate synthetase 2
79.7797	329.447	4.12947	MX1	MX dynamin-like GTPase 1
20.0432	82.336	4.10792	GPAM	glycerol-3-phosphate acyltransferase, mitochondrial
8.71734	35.7612	4.1023	BTBD8	BTB (POZ) domain containing 8
39.2411	153.692	3.91662	ZNF252P	zinc finger protein 252, pseudogene
155.882	594.512	3.81385	MIR31HG	MIR31 host gene
25.8391	96.842	3.74788	SP110	SP110 nuclear body protein
83.4378	310.045	3.71588	OAS1	2-5-oligoadenylate synthetase 1
29.164	107.265	3.678	ZFP62	ZFP62 zinc finger protein
8.07863	29.3327	3.63091	FLJ45950	FLJ45950 protein
38.3497	137.457	3.58429	PARP9	poly(ADP-ribose) polymerase family member 9
35.4291	126.94	3.58292	FPGT-TNNI3K	FPGT-TNNI3K readthrough
13.4004	47.8962	3.57424	ZNF224	zinc finger protein 224
21.7636	76.888	3.53287	TMEM19	transmembrane protein 19
43.4657	153.326	3.52752	CIPC	CLOCK-interacting pacemaker
123.139	429.502	3.48793	ALDH3B2	aldehyde dehydrogenase 3 family, member B2
41.8762	145.672	3.47863	LOC344887	NmrA-like family domain containing 1 pseudogene
99.7481	346.5	3.47375	KRT15	keratin 15, type I
247.358	858.032	3.46878	GJB2	gap junction protein beta 2
10.5048	35.978	3.4249	NMRK1	nicotinamide riboside kinase 1
16.0091	54.6318	3.41255	ZNF204P	zinc finger protein 204, pseudogene
42.3015	143.674	3.39644	FAM217B	family with sequence similarity 217, member B
14.8628	50.2536	3.38116	ZNF667-AS1	ZNF667 antisense RNA 1 (head to head)
9.2736	31.036	3.34671	ZNRD1-AS1	ZNRD1 antisense RNA 1
11.1407	37.2293	3.34173	ZNF814	zinc finger protein 814
10.9419	36.1891	3.30738	SERPINB3	serpin peptidase inhibitor, clade B (ovalbumin), member 3
95.1933	314.374	3.30248	GBP1	guanylate binding protein 1, interferon-inducible
12.3492	40.5003	3.27958	ZNF470	zinc finger protein 470
16.0749	52.5429	3.26862	NAPEPLD	N-acyl phosphatidylethanolamine phospholipase D
31.1199	101.332	3.25618	MIR224	microRNA 224
119.585	387.865	3.24343	ERV3-1	endogenous retrovirus group 3, member 1
59.6267	193.132	3.23901	MBOAT1	membrane bound O-acyltransferase domain containing 1
51.0168	164.83	3.23089	IFIT1	interferon-induced protein with tetratricopeptide repeats 1
63.097	202.21	3.20475	TRERF1	transcriptional regulating factor 1
216.944	690.883	3.18461	HMGCR	3-hydroxy-3-methylglutaryl-CoA reductase
126.171	399.452	3.16594	PCYOX1	prenylcysteine oxidase 1
38.4145	121.177	3.15448	ERAP2	endoplasmic reticulum aminopeptidase 2
33.6495	105.947	3.14856	CROT	carnitine O-octanoyltransferase
76.0666	236.206	3.10525	CAPRIN2	caprin family member 2
253.565	780.156	3.07675	ALOX12B	arachidonate 12-lipoxygenase, 12R type
36.9138	113.22	3.06714	MX2	MX dynamin-like GTPase 2
109.986	336.555	3.05999	SEMA4B	sema domain, immunoglobulin domain (Ig), transmembrane domain (TM) and short cytoplasmic domain, (semaphorin) 4B
9.83301	29.6279	3.0131	ZNF248	zinc finger protein 248
28.0171	84.363	3.01112	MSH2	mutS homolog 2
