# Supplementary material for: Regulation of gene expression by miRNA-455-3p, upregulated in the conjunctival epithelium of patients with Stevens–Johnson syndrome in the chronic stage
Source: Sci Rep. 2020 Oct 14;10:17239. doi: 10.1038/s41598-020-74211-9 (PMC7560850; doi:10.1038/s41598-020-74211-9)
Supplement: Supplementary file 6 — Supplementary Table S2b. [file 41598_2020_74211_MOESM6_ESM.xlsx]

## Sheet: Sup Table 2b
Supplementary Table 2b
139 genes down-regulated by less than one-third in the PHCjEs transfected with the hsa-miR-455-3p inhibitor
inhNC_Signal	inh455_3p_Signal	inh455_3p/inhNC	Gene Symbol	Gene Description
653.398	24.3382	0.0372486	ANKRD1	ankyrin repeat domain 1 (cardiac muscle)
1245.58	97.3728	0.0781748	CXCL8	chemokine (C-X-C motif) ligand 8
4953.22	505.981	0.102152	SNORA62	small nucleolar RNA, H/ACA box 62
1022.76	114.637	0.112086	SNORA80E	small nucleolar RNA, H/ACA box 80E
120.304	13.6618	0.113561	SPINK1	serine peptidase inhibitor, Kazal type 1
502.066	57.8268	0.115178	CXCL2	chemokine (C-X-C motif) ligand 2
402.513	49.1517	0.122112	GEM	GTP binding protein overexpressed in skeletal muscle
998.283	124.301	0.124515	SNORA14B	small nucleolar RNA, H/ACA box 14B
213.551	27.0485	0.126661	SNORA2A	small nucleolar RNA, H/ACA box 2A
1734.57	237.642	0.137003	PTGS2	prostaglandin-endoperoxide synthase 2 (prostaglandin G/H synthase and cyclooxygenase)
240.012	33.5145	0.139637	HIST1H3C	histone cluster 1, H3c
194.288	27.6537	0.142334	RNASE8	ribonuclease, RNase A family, 8
1005.71	144.036	0.143217	HIST1H2BG	histone cluster 1, H2bg
227.713	34.218	0.150268	HIST1H3H	histone cluster 1, H3h
4866.74	738.201	0.151683	SNORA75	small nucleolar RNA, H/ACA box 75
241.467	38.7151	0.160333	IL6	interleukin 6
505.732	89.0752	0.176131	SNORA71B	small nucleolar RNA, H/ACA box 71B
421.647	75.7746	0.179711	CTGF	connective tissue growth factor
395.574	72.0714	0.182195	RASGEF1B	RasGEF domain family member 1B
244.812	44.7067	0.182616	SELPLG	selectin P ligand
1039.1	191.92	0.184698	HIST1H4H	histone cluster 1, H4h
207.246	38.3548	0.185069	HIST1H2BJ	histone cluster 1, H2bj
818.862	152.73	0.186515	GADD45B	growth arrest and DNA-damage-inducible, beta
869.215	162.319	0.186742	HIST1H2AE	histone cluster 1, H2ae
584.069	109.901	0.188164	CXCL1	chemokine (C-X-C motif) ligand 1 (melanoma growth stimulating activity, alpha)
89.9397	17.1213	0.190365	PSG6	pregnancy specific beta-1-glycoprotein 6
1757.02	342.159	0.194739	NR1D1	nuclear receptor subfamily 1, group D, member 1
625.566	123.668	0.197691	ATF3	activating transcription factor 3
176.573	34.9319	0.197833	ID2	inhibitor of DNA binding 2, dominant negative helix-loop-helix protein
403.631	79.8679	0.197874	HSPA6	heat shock 70kDa protein 6 (HSP70B)
232.619	46.2516	0.19883	RRAD	Ras-related associated with diabetes
93.0646	18.5653	0.199488	HIST4H4	histone cluster 4, H4
1112.92	222.787	0.200183	SNORA61	small nucleolar RNA, H/ACA box 61
76.8919	15.7278	0.204545	HIST1H2BB	histone cluster 1, H2bb
2190.98	452.608	0.206577	TNFAIP3	tumor necrosis factor, alpha-induced protein 3
406.558	84.2339	0.207188	HIST1H3A	histone cluster 1, H3a
143.739	29.9305	0.208227	FOSB	FBJ murine osteosarcoma viral oncogene homolog B
300.966	62.74	0.208462	HIST1H2AB	histone cluster 1, H2ab
745.2	156.613	0.210162	DKK1	dickkopf WNT signaling pathway inhibitor 1
836.092	176.558	0.211171	HIST2H4B	histone cluster 2, H4b
836.092	176.558	0.211171	HIST2H4B	histone cluster 2, H4b
640.991	135.65	0.211626	CCL20	chemokine (C-C motif) ligand 20
297.938	65.1999	0.218837	HIST1H2AG	histone cluster 1, H2ag
430.675	94.5055	0.219436	SNORA3B	small nucleolar RNA, H/ACA box 3B
228.36	50.5439	0.221334	HIST1H2AI	histone cluster 1, H2ai
191.265	42.5936	0.222694	SNORA60	small nucleolar RNA, H/ACA box 60
506.951	113.215	0.223326	FOS	FBJ murine osteosarcoma viral oncogene homolog
92.4353	21.0493	0.227719	HIST1H2AJ	histone cluster 1, H2aj
1325.16	309.402	0.233482	HIST1H1C	histone cluster 1, H1c
34.9183	8.27979	0.237119	DDR2	discoidin domain receptor tyrosine kinase 2
1138.97	271.048	0.237977	SNORA71D	small nucleolar RNA, H/ACA box 71D
967.131	230.646	0.238485	CYR61	cysteine-rich, angiogenic inducer, 61
1032.09	251.507	0.243687	DUSP10	dual specificity phosphatase 10
494.782	121.182	0.244921	HDAC9	histone deacetylase 9
564.068	138.954	0.246343	CIART	circadian associated repressor of transcription
333.942	82.8548	0.248111	MAFF	v-maf avian musculoaponeurotic fibrosarcoma oncogene homolog F
660.537	165.215	0.250123	HIST2H2BE	histone cluster 2, H2be
53.4355	13.5957	0.254433	HIST1H2AM	histone cluster 1, H2am
1878.63	478.455	0.254682	JUN	jun proto-oncogene
135.633	34.5836	0.254979	KANSL1L	KAT8 regulatory NSL complex subunit 1 like
187.477	48.0141	0.256106	HIST1H2AH	histone cluster 1, H2ah
419.451	109.085	0.260066	SCARNA4	small Cajal body-specific RNA 4
138.524	36.1245	0.260781	TCEAL7	transcription elongation factor A (SII)-like 7
1473.81	386.033	0.261928	HIST1H2BD	histone cluster 1, H2bd
4912.57	1291.7	0.262938	RNASE7	ribonuclease, RNase A family, 7
10.8447	2.86258	0.263962	SNORD13P1	small nucleolar RNA, C/D box 13 pseudogene 1
415.737	109.92	0.264399	HIST1H4D	histone cluster 1, H4d
82.1322	21.7379	0.26467	PTCH2	patched 2
51.7795	13.8056	0.266624	NEFM	neurofilament, medium polypeptide
278.522	74.7506	0.268383	FLNC	filamin C, gamma
36.9432	9.93111	0.268821	TNFAIP6	tumor necrosis factor, alpha-induced protein 6
315.015	84.7876	0.269154	SNORA1	small nucleolar RNA, H/ACA box 1
201.083	54.1839	0.26946	NEDD9	neural precursor cell expressed, developmentally down-regulated 9
186.922	51.0344	0.273024	HSPA2	heat shock 70kDa protein 2
862.467	235.512	0.273067	GPRC5A	G protein-coupled receptor, class C, group 5, member A
4999.87	1367.19	0.273445	SERPINB2	serpin peptidase inhibitor, clade B (ovalbumin), member 2
1009.44	276.108	0.273526	PMAIP1	phorbol-12-myristate-13-acetate-induced protein 1
51.2033	14.0402	0.274205	KMO	kynurenine 3-monooxygenase (kynurenine 3-hydroxylase)
249.119	68.3471	0.274355	KPRP	keratinocyte proline-rich protein
1184.64	325.128	0.274453	KIAA1551	KIAA1551
816.289	224.812	0.275408	SNORA52	small nucleolar RNA, H/ACA box 52
379.479	104.607	0.27566	HIST1H3F	histone cluster 1, H3f
100.149	27.6641	0.276228	TGFB2	transforming growth factor beta 2
127.054	35.2003	0.277051	HIST2H2BF	histone cluster 2, H2bf
95.0784	26.41	0.277771	STARD13	StAR-related lipid transfer domain containing 13
437.719	122.169	0.279104	HSPA7	heat shock 70kDa protein 7 (HSP70B)
169.145	47.4915	0.280774	TMEM217	transmembrane protein 217
122.772	34.7005	0.282643	GADD45G	growth arrest and DNA-damage-inducible, gamma
842.568	239.414	0.284148	HIST1H3D	histone cluster 1, H3d
38.3426	10.9168	0.284716	ACTBL2	actin, beta-like 2
96.4137	27.5491	0.285739	SNORA36A	small nucleolar RNA, H/ACA box 36A
5621.16	1616.95	0.287655	SNORA3A	small nucleolar RNA, H/ACA box 3A
26.1576	7.5423	0.288341	SLC9B1	solute carrier family 9, subfamily B (NHA1, cation proton antiporter 1), member 1
415.582	120.424	0.289771	SCARNA10	small Cajal body-specific RNA 10
651.768	188.882	0.289799	THOC6	THO complex 6
161.882	46.9638	0.290112	CRYM	crystallin mu
69.8818	20.3407	0.291074	NCOR1P1	nuclear receptor corepressor 1 pseudogene 1
306.334	89.3061	0.291532	PSG7	pregnancy specific beta-1-glycoprotein 7 (gene/pseudogene)
982.895	291.168	0.296235	SNORA21	small nucleolar RNA, H/ACA box 21
9.05029	2.69266	0.297521	CC2D2B	coiled-coil and C2 domain containing 2B
3667.89	1097.1	0.299108	HIST1H4C	histone cluster 1, H4c
1559.6	471.218	0.302141	SNORA10	small nucleolar RNA, H/ACA box 10
1559.6	471.218	0.302141	SNORA10	small nucleolar RNA, H/ACA box 10
69.3716	20.9967	0.30267	IL20	interleukin 20
178.034	53.9558	0.303064	FBXO32	F-box protein 32
258.494	79.3299	0.306892	SNORA38B	small nucleolar RNA, H/ACA box 38B
383.214	118.287	0.308672	CYP1A1	cytochrome P450, family 1, subfamily A, polypeptide 1
24.6951	7.62345	0.308703	RNU6-14P	RNA, U6 small nuclear 14, pseudogene
194.332	60.3894	0.310753	KRTAP5-AS1	KRTAP5-1/KRTAP5-2 antisense RNA 1
58.5889	18.2159	0.310911	SNAI1	snail family zinc finger 1
109.643	34.1835	0.311771	KBTBD8	kelch repeat and BTB (POZ) domain containing 8
162.966	51.3115	0.314861	HIST3H2A	histone cluster 3, H2a
240.408	75.7099	0.314922	DEFB103A	defensin, beta 103A
240.408	75.7099	0.314922	DEFB103A	defensin, beta 103A
391.147	124.632	0.318633	RHOB	ras homolog family member B
150.716	48.2157	0.31991	IL1RL1	interleukin 1 receptor-like 1
76.4972	24.6168	0.3218	HIST1H2BO	histone cluster 1, H2bo
87.1464	28.064	0.322033	SLC41A2	solute carrier family 41 (magnesium transporter), member 2
139.541	45.0326	0.322718	ID4	inhibitor of DNA binding 4, dominant negative helix-loop-helix protein
139.304	45.2667	0.324949	SNORA51	small nucleolar RNA, H/ACA box 51
191.616	62.2972	0.325115	SNORD53	small nucleolar RNA, C/D box 53
218.779	71.2151	0.325512	FZD10	frizzled class receptor 10
217.412	70.9002	0.32611	CSRNP1	cysteine-serine-rich nuclear protein 1
2256.58	737.088	0.326639	PPP1R15A	protein phosphatase 1, regulatory subunit 15A
200.892	65.6462	0.326774	SNORA74A	small nucleolar RNA, H/ACA box 74A
87.4174	28.6472	0.327706	HIST1H2BE	histone cluster 1, H2be
22.5205	7.3991	0.32855	CLDN6	claudin 6
419.359	138.604	0.330514	GAS2L3	growth arrest-specific 2 like 3
349.442	115.657	0.330975	SNORA14A	small nucleolar RNA, H/ACA box 14A
472.769	156.481	0.330988	ARG2	arginase 2
615.609	204.328	0.331911	HIST1H4B	histone cluster 1, H4b
176.267	58.5225	0.332011	SNORD94	small nucleolar RNA, C/D box 94
1154.88	383.498	0.332068	NEDD4L	neural precursor cell expressed, developmentally down-regulated 4-like, E3 ubiquitin protein ligase
423.419	140.978	0.332952	SNORA6	small nucleolar RNA, H/ACA box 6
410.241	136.76	0.333366	HLA-V	major histocompatibility complex, class I, V (pseudogene)
736.252	245.726	0.333752	BCL6	B-cell CLL/lymphoma 6
1360.71	454.651	0.334126	RNVU1-18	RNA, variant U1 small nuclear 18
1360.71	454.651	0.334126	RNVU1-18	RNA, variant U1 small nuclear 18
65.8485	22.0063	0.334196	UBAP2L	ubiquitin associated protein 2 like
